# Supplementary material for: Description of a new species, Sillago nigrofasciata sp. nov. (Perciformes, Sillaginidae) from the southern coast of China
Source: Zookeys. 2021 Jan 18;1011:85–100. doi: 10.3897/zookeys.1011.57302 (PMC7835192; doi:10.3897/zookeys.1011.57302)
Supplement: XML Treatment for Sillago nigrofasciata [file zookeys.1011.57302-treatment1.xml]

<!DOCTYPE tp:taxon-treatment
  PUBLIC "-//TaxonX//DTD Taxonomic Treatment Publishing DTD v0 20100105//EN" "tax-treatment-NSO.dtd">
<tp:taxon-treatment xmlns:tp="http://www.plazi.org/taxpub"><tp:treatment-meta><kwd-group><label>Taxon classification</label><kwd><named-content xmlns:xlink="http://www.w3.org/1999/xlink" content-type="kingdom">Animalia</named-content></kwd></kwd-group><mixed-citation publication-type="journal"><person-group><name><surname>Xiao</surname><given-names>Jia-Guang</given-names></name><name><surname>Yu</surname><given-names>Zheng-Sen</given-names></name><name><surname>Song</surname><given-names>Na</given-names></name><name><surname>Gao</surname><given-names>Tian-Xiang</given-names></name></person-group><article-title>Description of a new species, <italic><tp:taxon-name><tp:taxon-name-part taxon-name-part-type="genus" reg="Sillago">Sillago</tp:taxon-name-part> <tp:taxon-name-part taxon-name-part-type="species" reg="nigrofasciata">nigrofasciata</tp:taxon-name-part></tp:taxon-name></italic> sp. nov. (<tp:taxon-name><tp:taxon-name-part taxon-name-part-type="order">Perciformes</tp:taxon-name-part></tp:taxon-name>, <tp:taxon-name><tp:taxon-name-part taxon-name-part-type="family">Sillaginidae</tp:taxon-name-part></tp:taxon-name>) from the southern coast of China</article-title><source>Zookeys</source><day>18</day><month>1</month><year>2021</year><volume>1011</volume><fpage>85</fpage><lpage>100</lpage><pub-id pub-id-type="doi">10.3897/zookeys.1011.57302</pub-id></mixed-citation></tp:treatment-meta><tp:nomenclature><tp:taxon-name><object-id xmlns:xlink="http://www.w3.org/1999/xlink" content-type="arpha" xlink:type="simple">C4F30FDB-36D3-5C05-8432-8CE5FBE33F3C</object-id>
                <tp:taxon-name-part taxon-name-part-type="genus" reg="Sillago">Sillago</tp:taxon-name-part>
                <tp:taxon-name-part taxon-name-part-type="species" reg="nigrofasciata">nigrofasciata</tp:taxon-name-part>
                <object-id xmlns:xlink="http://www.w3.org/1999/xlink" content-type="zoobank" xlink:type="simple">http://zoobank.org/43E56C5F-C745-469E-9EE8-A221AEA5BFD5</object-id>
              </tp:taxon-name><tp:taxon-status xmlns:xlink="http://www.w3.org/1999/xlink" xlink:type="simple">sp. nov.</tp:taxon-status><xref ref-type="fig" rid="F1">Figures 1</xref><xref ref-type="fig" rid="F2">, 2</xref><xref ref-type="fig" rid="F3">, 3</xref><xref ref-type="fig" rid="F4">, 4</xref><xref ref-type="table" rid="T1">, Tables 1</xref><xref ref-type="table" rid="T2">, 2</xref><xref ref-type="table" rid="T3">, 3</xref></tp:nomenclature><tp:treatment-sec sec-type="type material" id="SECID0EKTAG"><title>Type material.</title><p><bold><italic>Holotype</italic>.</bold> OUC_FEL178001, 151.2 mm <abbrev xmlns:xlink="http://www.w3.org/1999/xlink" xlink:title="standard length" id="ABBRID0EVTAG" xlink:type="simple">SL</abbrev>, coastal area of Fuding, Fujian Province, China, collected by Yuan Li, January 2014.</p><p><bold><italic>Paratypes</italic>.</bold> OUC_FEL178002–178030, 29 individuals, 134.4–161.4 mm <abbrev xmlns:xlink="http://www.w3.org/1999/xlink" xlink:title="standard length" id="ABBRID0EAUAG" xlink:type="simple">SL</abbrev>, collection data same as for holotype; ZJOU_FEBL021255–021283, 29 individuals, 127.8–155.6 mm <abbrev xmlns:xlink="http://www.w3.org/1999/xlink" xlink:title="standard length" id="ABBRID0EEUAG" xlink:type="simple">SL</abbrev>, coastal area of Xiamen, Fujian Province, collected by Jia-Guang Xiao, November 2015; ZJOU_FEBL021284, 1 individuals, 167.6 mm <abbrev xmlns:xlink="http://www.w3.org/1999/xlink" xlink:title="standard length" id="ABBRID0EIUAG" xlink:type="simple">SL</abbrev>, coastal area of Changhua, Taiwan, collected by Shih-Chieh Shen, July 2014; OUC_FEL178051–178068, 18 individuals, 147.8–161.4 mm <abbrev xmlns:xlink="http://www.w3.org/1999/xlink" xlink:title="standard length" id="ABBRID0EMUAG" xlink:type="simple">SL</abbrev>, coastal area of Zhuhai, Guangdong Province, collected by Bin-Bin Shan, December 2014; OUC_FEL178069–178098, 30 individuals, 120.3–163.0 mm <abbrev xmlns:xlink="http://www.w3.org/1999/xlink" xlink:title="standard length" id="ABBRID0EQUAG" xlink:type="simple">SL</abbrev>, coastal area of Fangchenggang, Guangxi Province, collected by Dong-Ping Ji, December 2014.</p></tp:treatment-sec><tp:treatment-sec sec-type="etymology" id="SECID0EUUAG"><title>Etymology.</title><p>The specific name <italic><tp:taxon-name><tp:taxon-name-part taxon-name-part-type="genus" reg="Sillago"/><tp:taxon-name-part taxon-name-part-type="species" reg="nigrofasciata">nigrofasciata</tp:taxon-name-part></tp:taxon-name></italic> is a compound adjective derived from the Latin words referring to the wide mid-lateral black longitudinal band of this species, a diagnostic character of the species.</p></tp:treatment-sec><tp:treatment-sec sec-type="diagnosis" id="SECID0EEVAG"><title>Diagnosis.</title><p>Relatively large body and usually with a wide mid-lateral black stripe from opercular to caudal peduncle; dorsal-fin rays X–XII (mostly XI), I+20–22, soft anal fin rays 20–22; scales in lateral line 67–75, scales above lateral line 4–6; gill rakers 2–4+5–8; vertebra: abdominal 14 or 15 (mostly 14), modified 3–7 (mostly 4 or 5), caudal 13–18, and total 34 or 35 (mostly 34) (Table <xref ref-type="table" rid="T3">3</xref>). Swim bladder with two posterior extensions, the origin of the duct-like process at the terminus of swim bladder and start at the joint of roots of two posterior extensions (Fig. <xref ref-type="fig" rid="F4">4</xref>).</p><table-wrap id="T3" position="float" orientation="portrait"><label>Table 3.</label><caption><p>Morphometric measurements for type specimens of <italic><tp:taxon-name><tp:taxon-name-part taxon-name-part-type="genus" reg="Sillago">Sillago</tp:taxon-name-part> <tp:taxon-name-part taxon-name-part-type="species" reg="nigrofasciata">nigrofasciata</tp:taxon-name-part></tp:taxon-name></italic> sp. nov.</p></caption><table id="TID0ETIBG" rules="all"><tbody><tr><th rowspan="1" colspan="1">Morphometric measurements (mm) and counts</th><th rowspan="1" colspan="1">Holotype</th><th rowspan="1" colspan="1">Paratypes (n = 107)</th></tr><tr><td rowspan="1" colspan="1">
                        <bold>Total weight (<abbrev xmlns:xlink="http://www.w3.org/1999/xlink" xlink:title="Total weight" id="ABBRID0E2WAG" xlink:type="simple">TW</abbrev>, g)</bold>
                      </td><td rowspan="1" colspan="1">37.0</td><td rowspan="1" colspan="1">16.2–49.3</td></tr><tr><td rowspan="1" colspan="1">
                        <bold>Total length (<abbrev xmlns:xlink="http://www.w3.org/1999/xlink" xlink:title="Total length" id="ABBRID0ENXAG" xlink:type="simple">TL</abbrev>)</bold>
                      </td><td rowspan="1" colspan="1">174.5</td><td rowspan="1" colspan="1">140.4–187.8</td></tr><tr><td rowspan="1" colspan="1">
                        <bold>Standard length (<abbrev xmlns:xlink="http://www.w3.org/1999/xlink" xlink:title="Standard length" id="ABBRID0E6XAG" xlink:type="simple">SL</abbrev>)</bold>
                      </td><td rowspan="1" colspan="1">151.2</td><td rowspan="1" colspan="1">121.0–163.0</td></tr><tr><td rowspan="1" colspan="1">
                        <bold>Head length (<abbrev xmlns:xlink="http://www.w3.org/1999/xlink" xlink:title="Head length" id="ABBRID0ERYAG" xlink:type="simple">HL</abbrev>)</bold>
                      </td><td rowspan="1" colspan="1">45.3</td><td rowspan="1" colspan="1">33.7–46.5</td></tr><tr><td rowspan="1" colspan="1">
                        <bold>Snout length (<abbrev xmlns:xlink="http://www.w3.org/1999/xlink" xlink:title="Snout length" id="ABBRID0EDZAG" xlink:type="simple">SL</abbrev>)</bold>
                      </td><td rowspan="1" colspan="1">18.9</td><td rowspan="1" colspan="1">15.0–22.3</td></tr><tr><td rowspan="1" colspan="1">
                        <bold>Eye diameter (<abbrev xmlns:xlink="http://www.w3.org/1999/xlink" xlink:title="Eye diameter" id="ABBRID0EVZAG" xlink:type="simple">ED</abbrev>)</bold>
                      </td><td rowspan="1" colspan="1">8.1</td><td rowspan="1" colspan="1">6.8–11.6</td></tr><tr><td rowspan="1" colspan="1">
                        <bold>Interorbital width (<abbrev xmlns:xlink="http://www.w3.org/1999/xlink" xlink:title="Interorbital width" id="ABBRID0EH1AG" xlink:type="simple">IW</abbrev>)</bold>
                      </td><td rowspan="1" colspan="1">10.7</td><td rowspan="1" colspan="1">6.0–14.1</td></tr><tr><td rowspan="1" colspan="1">
                        <bold>Postorbital length (<abbrev xmlns:xlink="http://www.w3.org/1999/xlink" xlink:title="Postorbital length" id="ABBRID0EZ1AG" xlink:type="simple">PL</abbrev>)</bold>
                      </td><td rowspan="1" colspan="1">17.0</td><td rowspan="1" colspan="1">12.9–19.1</td></tr><tr><td rowspan="1" colspan="1">
                        <bold>Body depth (<abbrev xmlns:xlink="http://www.w3.org/1999/xlink" xlink:title="Body depth" id="ABBRID0EL2AG" xlink:type="simple">BD</abbrev>)</bold>
                      </td><td rowspan="1" colspan="1">24.3</td><td rowspan="1" colspan="1">17.4–27.2</td></tr><tr><td rowspan="1" colspan="1">
                        <bold>Body width (<abbrev xmlns:xlink="http://www.w3.org/1999/xlink" xlink:title="Body width" id="ABBRID0E42AG" xlink:type="simple">BW</abbrev>)</bold>
                      </td><td rowspan="1" colspan="1">19.3</td><td rowspan="1" colspan="1">17.0–22.4</td></tr><tr><td rowspan="1" colspan="1">
                        <bold>Length of caudal peduncle (<abbrev xmlns:xlink="http://www.w3.org/1999/xlink" xlink:title="Length of caudal peduncle" id="ABBRID0EP3AG" xlink:type="simple">LCP</abbrev>)</bold>
                      </td><td rowspan="1" colspan="1">16.2</td><td rowspan="1" colspan="1">10.8–20.0</td></tr><tr><td rowspan="1" colspan="1">
                        <bold>Depth of caudal peduncle (<abbrev xmlns:xlink="http://www.w3.org/1999/xlink" xlink:title="Depth of caudal peduncle" id="ABBRID0EB4AG" xlink:type="simple">DCP</abbrev>)</bold>
                      </td><td rowspan="1" colspan="1">9.9</td><td rowspan="1" colspan="1">7.1–11.1</td></tr><tr><td rowspan="1" colspan="1">
                        <bold>Base of the 1<sup>st</sup> dorsal fin</bold>
                      </td><td rowspan="1" colspan="1">36.7</td><td rowspan="1" colspan="1">25.3–40.0</td></tr><tr><td rowspan="1" colspan="1">
                        <bold>Base of the 2<sup>nd</sup> dorsal fin</bold>
                      </td><td rowspan="1" colspan="1">52.6</td><td rowspan="1" colspan="1">41.1–64.8</td></tr><tr><td rowspan="1" colspan="1">
                        <bold>Base of the anal fin</bold>
                      </td><td rowspan="1" colspan="1">54.2</td><td rowspan="1" colspan="1">42.8–58.2</td></tr><tr><td rowspan="1" colspan="1">
                        <bold>Pectoral fin length</bold>
                      </td><td rowspan="1" colspan="1">24.2</td><td rowspan="1" colspan="1">18.2–27.1</td></tr><tr><td rowspan="1" colspan="1">
                        <bold>Ventral fin length</bold>
                      </td><td rowspan="1" colspan="1">23.1</td><td rowspan="1" colspan="1">17.4–27.2</td></tr><tr><td rowspan="1" colspan="1">
                        <bold>D</bold>
                      </td><td rowspan="1" colspan="1">XI, I+21</td><td rowspan="1" colspan="1">X–XII, I+20–22</td></tr><tr><td rowspan="1" colspan="1">
                        <bold>P</bold>
                      </td><td rowspan="1" colspan="1">16</td><td rowspan="1" colspan="1">14–16</td></tr><tr><td rowspan="1" colspan="1">
                        <bold>V</bold>
                      </td><td rowspan="1" colspan="1">I+5</td><td rowspan="1" colspan="1">I+5</td></tr><tr><td rowspan="1" colspan="1">
                        <bold>A</bold>
                      </td><td rowspan="1" colspan="1">II+22</td><td rowspan="1" colspan="1">II+20–22</td></tr><tr><td rowspan="1" colspan="1">
                        <bold>C</bold>
                      </td><td rowspan="1" colspan="1">17</td><td rowspan="1" colspan="1">16–18</td></tr><tr><td rowspan="1" colspan="1">
                        <bold>Gill rakers first arch</bold>
                      </td><td rowspan="1" colspan="1">3+7</td><td rowspan="1" colspan="1">2–4+5–8</td></tr><tr><td rowspan="1" colspan="1">
                        <bold>Vertebrae</bold>
                      </td><td rowspan="1" colspan="1">34</td><td rowspan="1" colspan="1">34–35</td></tr><tr><td rowspan="1" colspan="1">
                        <bold>Scales on lateral line</bold>
                      </td><td rowspan="1" colspan="1">69</td><td rowspan="1" colspan="1">67–75</td></tr><tr><td rowspan="1" colspan="1">
                        <bold>Scales above/below lateral line</bold>
                      </td><td rowspan="1" colspan="1">6/11</td><td rowspan="1" colspan="1">4–6/9–12</td></tr><tr><td rowspan="1" colspan="1">
                        <bold>As % of <abbrev xmlns:xlink="http://www.w3.org/1999/xlink" xlink:title="Standard length" id="ABBRID0EPDBG" xlink:type="simple">SL</abbrev></bold>
                      </td><td rowspan="1" colspan="1"/><td rowspan="1" colspan="1"/></tr><tr><td rowspan="1" colspan="1">
                        <bold>Body depth (<abbrev xmlns:xlink="http://www.w3.org/1999/xlink" xlink:title="Body depth" id="ABBRID0EAEBG" xlink:type="simple">BD</abbrev>)</bold>
                      </td><td rowspan="1" colspan="1">16.1</td><td rowspan="1" colspan="1">13.4–17.4</td></tr><tr><td rowspan="1" colspan="1">
                        <bold>Head length (<abbrev xmlns:xlink="http://www.w3.org/1999/xlink" xlink:title="Head length" id="ABBRID0ESEBG" xlink:type="simple">HL</abbrev>)</bold>
                      </td><td rowspan="1" colspan="1">29.9</td><td rowspan="1" colspan="1">25.1–30.8</td></tr><tr><td rowspan="1" colspan="1">
                        <bold>Length of caudal peduncle (<abbrev xmlns:xlink="http://www.w3.org/1999/xlink" xlink:title="Length of caudal peduncle" id="ABBRID0EEFBG" xlink:type="simple">LCP</abbrev>)</bold>
                      </td><td rowspan="1" colspan="1">10.7</td><td rowspan="1" colspan="1">7.9–13.4</td></tr><tr><td rowspan="1" colspan="1">
                        <bold>As % of <abbrev xmlns:xlink="http://www.w3.org/1999/xlink" xlink:title="Head length" id="ABBRID0EWFBG" xlink:type="simple">HL</abbrev></bold>
                      </td><td rowspan="1" colspan="1"/><td rowspan="1" colspan="1"/></tr><tr><td rowspan="1" colspan="1">
                        <bold>Eye diameter (<abbrev xmlns:xlink="http://www.w3.org/1999/xlink" xlink:title="Eye diameter" id="ABBRID0EHGBG" xlink:type="simple">ED</abbrev>)</bold>
                      </td><td rowspan="1" colspan="1">17.9</td><td rowspan="1" colspan="1">16.5–24.9</td></tr><tr><td rowspan="1" colspan="1">
                        <bold>Interorbital width (<abbrev xmlns:xlink="http://www.w3.org/1999/xlink" xlink:title="Interorbital width" id="ABBRID0EZGBG" xlink:type="simple">IW</abbrev>)</bold>
                      </td><td rowspan="1" colspan="1">23.5</td><td rowspan="1" colspan="1">14.8–31.2</td></tr><tr><td rowspan="1" colspan="1">
                        <bold>Snout length (<abbrev xmlns:xlink="http://www.w3.org/1999/xlink" xlink:title="Snout length" id="ABBRID0ELHBG" xlink:type="simple">SL</abbrev>)</bold>
                      </td><td rowspan="1" colspan="1">41.7</td><td rowspan="1" colspan="1">39.6–52.7</td></tr><tr><td rowspan="1" colspan="1">
                        <bold>Postorbital length (<abbrev xmlns:xlink="http://www.w3.org/1999/xlink" xlink:title="Postorbital length" id="ABBRID0E4HBG" xlink:type="simple">PL</abbrev>)</bold>
                      </td><td rowspan="1" colspan="1">37.6</td><td rowspan="1" colspan="1">33.2–42.4</td></tr><tr><td rowspan="1" colspan="1">
                        <bold><abbrev xmlns:xlink="http://www.w3.org/1999/xlink" xlink:title="Depth of caudal peduncle" id="ABBRID0EOIBG" xlink:type="simple">DCP</abbrev>/<abbrev xmlns:xlink="http://www.w3.org/1999/xlink" xlink:title="Length of caudal peduncle" id="ABBRID0ESIBG" xlink:type="simple">LCP</abbrev></bold>
                      </td><td rowspan="1" colspan="1">61.0</td><td rowspan="1" colspan="1">51.3–88.5</td></tr></tbody></table></table-wrap></tp:treatment-sec><tp:treatment-sec sec-type="description" id="SECID0E3IBG"><title>Description.</title><p>General body features are shown in Figure <xref ref-type="fig" rid="F3">3</xref>. Counts and measurements are given in Table <xref ref-type="table" rid="T3">3</xref>. Body elongate, anterior slightly pyramidal, posterior cylindrical; anterodorsal profile smooth. Body depth 16.1% (13.4–17.4%) in <abbrev xmlns:xlink="http://www.w3.org/1999/xlink" xlink:title="standard length" id="ABBRID0EKJBG" xlink:type="simple">SL</abbrev>. Head large, length 29.9% (25.1–30.8%) in <abbrev xmlns:xlink="http://www.w3.org/1999/xlink" xlink:title="standard length" id="ABBRID0EOJBG" xlink:type="simple">SL</abbrev>. Snout long, 41.7% (39.6–52.7%) of <abbrev xmlns:xlink="http://www.w3.org/1999/xlink" xlink:title="head length" id="ABBRID0ESJBG" xlink:type="simple">HL</abbrev>. Eye moderate, its margin slightly covered with adipose eyelid, diameter 17.9% (16.5–24.9%) of <abbrev xmlns:xlink="http://www.w3.org/1999/xlink" xlink:title="head length" id="ABBRID0EWJBG" xlink:type="simple">HL</abbrev>. Interorbital region flat, interorbital width 23.5% (14.8–31.2%) of <abbrev xmlns:xlink="http://www.w3.org/1999/xlink" xlink:title="head length" id="ABBRID0E1JBG" xlink:type="simple">HL</abbrev>. Nostrils situated anterior to upper margin of eye; posterior margin of anterior nostril with single anteriorly directed flap; posterior nostril lacking flap. Mouth small, terminal, anterior tip of upper jaw situated at almost same position as tip of lower jaw. Upper jaw with small canines forming a wide tooth band becoming narrower posteriorly. Lower jaw with small canines, forming tooth band anteriorly, width same as upper jaw tooth band, tooth band gradually becoming narrower posteriorly, ending in one row. Palatine and tongue toothless. Vomer with three to four rows of canine teeth. Posterior margin of preopercle slightly serrated. Gill aperture large, lateral, extending to ventral side of head, stopping at middle bottom of opercle. Gill rakers on the first arch pointed but short. Caudal peduncle short, depth of caudal peduncle 61.0% (51.3–88.5%) of length of caudal peduncle.</p><fig id="F3" position="float" orientation="portrait"><object-id xmlns:xlink="http://www.w3.org/1999/xlink" content-type="doi" xlink:type="simple">10.3897/zookeys.1011.57302.figure3</object-id><object-id xmlns:xlink="http://www.w3.org/1999/xlink" content-type="arpha" xlink:type="simple">277D90D6-2360-5F54-9B27-60A39AF06444</object-id><label>Figure 3.</label><caption><p>Swim bladders of nine <italic><tp:taxon-name><tp:taxon-name-part taxon-name-part-type="genus" reg="Sillago">Sillago</tp:taxon-name-part></tp:taxon-name></italic> species <bold>A</bold><italic><tp:taxon-name><tp:taxon-name-part taxon-name-part-type="genus" reg="Sillago">S.</tp:taxon-name-part> <tp:taxon-name-part taxon-name-part-type="species" reg="nigrofasciata">nigrofasciata</tp:taxon-name-part></tp:taxon-name></italic> sp. nov. <bold>B</bold><italic><tp:taxon-name><tp:taxon-name-part taxon-name-part-type="genus" reg="Sillago">S.</tp:taxon-name-part> <tp:taxon-name-part taxon-name-part-type="species" reg="sihama">sihama</tp:taxon-name-part></tp:taxon-name></italic><bold>C</bold><italic><tp:taxon-name><tp:taxon-name-part taxon-name-part-type="genus" reg="Sillago">S.</tp:taxon-name-part> <tp:taxon-name-part taxon-name-part-type="species" reg="shaoi">shaoi</tp:taxon-name-part></tp:taxon-name></italic><bold>D</bold><italic><tp:taxon-name><tp:taxon-name-part taxon-name-part-type="genus" reg="Sillago">S.</tp:taxon-name-part> <tp:taxon-name-part taxon-name-part-type="species" reg="sinica">sinica</tp:taxon-name-part></tp:taxon-name></italic><bold>E</bold><italic><tp:taxon-name><tp:taxon-name-part taxon-name-part-type="genus" reg="Sillago">S.</tp:taxon-name-part> <tp:taxon-name-part taxon-name-part-type="species" reg="indica">indica</tp:taxon-name-part></tp:taxon-name></italic><bold>F</bold><italic><tp:taxon-name><tp:taxon-name-part taxon-name-part-type="genus" reg="Sillago">S.</tp:taxon-name-part> <tp:taxon-name-part taxon-name-part-type="species" reg="parvisquamis">parvisquamis</tp:taxon-name-part></tp:taxon-name></italic><bold>G</bold><italic><tp:taxon-name><tp:taxon-name-part taxon-name-part-type="genus" reg="Sillago">S.</tp:taxon-name-part> <tp:taxon-name-part taxon-name-part-type="species" reg="intermedius">intermedius</tp:taxon-name-part></tp:taxon-name></italic> (<xref ref-type="bibr" rid="B17">McKay 1992</xref>) <bold>H</bold><italic><tp:taxon-name><tp:taxon-name-part taxon-name-part-type="genus" reg="Sillago">S.</tp:taxon-name-part> <tp:taxon-name-part taxon-name-part-type="species" reg="caudicula">caudicula</tp:taxon-name-part></tp:taxon-name></italic> (<xref ref-type="bibr" rid="B12">Kaga et al. 2010</xref>) <bold>I</bold><italic><tp:taxon-name><tp:taxon-name-part taxon-name-part-type="genus" reg="Sillago">S.</tp:taxon-name-part> <tp:taxon-name-part taxon-name-part-type="species" reg="suezensis">suezensis</tp:taxon-name-part></tp:taxon-name></italic> (sketch based on <xref ref-type="bibr" rid="B6">Golani et al. 2014</xref>). <bold>AE</bold>, anterior extension; <bold>ASAE</bold>, anterior sub-extension of anterolateral extension; <bold>PSAE</bold>, posterior sub-extension of anterolateral extension; <bold>LP</bold>, lateral processes; <bold>DLP</bold>, duct-like process; <bold>PE</bold>, posterior extension. Black arrows indicate differences between <italic><tp:taxon-name><tp:taxon-name-part taxon-name-part-type="genus" reg="Sillago">S.</tp:taxon-name-part> <tp:taxon-name-part taxon-name-part-type="species" reg="nigrofasciata">nigrofasciata</tp:taxon-name-part></tp:taxon-name></italic> sp. nov. and <italic><tp:taxon-name><tp:taxon-name-part taxon-name-part-type="genus" reg="Sillago">S.</tp:taxon-name-part> <tp:taxon-name-part taxon-name-part-type="species" reg="sihama">sihama</tp:taxon-name-part></tp:taxon-name></italic>.</p></caption><graphic xmlns:xlink="http://www.w3.org/1999/xlink" xlink:href="zookeys-1011-085-g003.jpg" position="float" orientation="portrait" xlink:type="simple" id="oo_498748.jpg"><uri content-type="original_file" xlink:type="simple">https://binary.pensoft.net/fig/498748</uri></graphic></fig><fig id="F4" position="float" orientation="portrait"><object-id xmlns:xlink="http://www.w3.org/1999/xlink" content-type="doi" xlink:type="simple">10.3897/zookeys.1011.57302.figure4</object-id><object-id xmlns:xlink="http://www.w3.org/1999/xlink" content-type="arpha" xlink:type="simple">9456DA24-C53D-579C-B226-4CD45FCAB0AF</object-id><label>Figure 4.</label><caption><p>Neighbor-joining (<abbrev xmlns:xlink="http://www.w3.org/1999/xlink" xlink:title="Neighbor-joining" id="ABBRID0E4PBG" xlink:type="simple">NJ</abbrev>) tree for cytochrome oxidase subunit I (<abbrev xmlns:xlink="http://www.w3.org/1999/xlink" xlink:title="cytochrome c oxidase subunit I" id="ABBRID0EBQBG" xlink:type="simple">COI</abbrev>) gene sequences of eight species of <italic><tp:taxon-name><tp:taxon-name-part taxon-name-part-type="genus" reg="Sillago">Sillago</tp:taxon-name-part></tp:taxon-name></italic>. The <abbrev xmlns:xlink="http://www.w3.org/1999/xlink" xlink:title="Neighbor-joining" id="ABBRID0EMQBG" xlink:type="simple">NJ</abbrev> tree was constructed under the <abbrev xmlns:xlink="http://www.w3.org/1999/xlink" xlink:title="Kimura 2-parameter" id="ABBRID0EQQBG" xlink:type="simple">K2P</abbrev> model using <italic><tp:taxon-name><tp:taxon-name-part taxon-name-part-type="genus" reg="Sillaginodes">Sillaginodes</tp:taxon-name-part> <tp:taxon-name-part taxon-name-part-type="species" reg="punctata">punctata</tp:taxon-name-part></tp:taxon-name></italic> as the outgroup. Bootstrap support values of &gt; 70% from 1000 replicates are shown.</p></caption><graphic xmlns:xlink="http://www.w3.org/1999/xlink" xlink:href="zookeys-1011-085-g004.jpg" position="float" orientation="portrait" xlink:type="simple" id="oo_498749.jpg"><uri content-type="original_file" xlink:type="simple">https://binary.pensoft.net/fig/498749</uri></graphic></fig><p>Body covered with small or moderate sized ctenoid scales, and cheek scales cycloid, arranged in two or three rows. Lower part of pre-opercular-mandibular canal covered with cycloid scales. The base of pectoral fin and ventral fin lacking scales. Lateral line beginning above gill aperture and anterior portion of pectoral fin, extending along curve of dorsal edge to the end of body.</p><p>Two separated dorsal fins, first dorsal fin XI (X–XII), obviously higher than second, origin posterior to top of pectoral fin base, composed of spines, gradually shortening. Fin membrane with dense black spots. Base of second dorsal fin long, composed of a single spine and 21 (20–22) soft rays, originating mid-body, and not extending to caudal fin origin when placed flat. Origins of anal fin slightly posterior to cloacal pore, with II+22 (20–22), not extending to caudal fin origin when placed flat. Pectoral fin 16 (14–16), slender. Two separated ventral fins broad, I+5, approximately triangular, and shorter than pectoral fin.</p></tp:treatment-sec><tp:treatment-sec sec-type="Color of fresh specimens" id="SECID0EGRBG"><title>Color of fresh specimens.</title><p>Upper surface of head dark brown and trunk bright brown, grading to silver on abdomen. Dorsal side of snout brownish gray. Cheek yellow, slightly silver posteriorly, with black dots amassed on the anterior inferior part of eyes. A wide faint stripe composed of tiny black dots on skin always present, from opercular to caudal peduncle. Dorsal fins yellowish hyaline, small dark dense spots on fin membrane. Pectoral, ventral, and anal fins yellowish hyaline with dark spots; caudal fin yellowish dusky with a black margin and grayish brown margin posteriorly, lobes usually broadly truncated posteriorly.</p></tp:treatment-sec><tp:treatment-sec sec-type="Swim bladder" id="SECID0ELRBG"><title>Swim bladder.</title><p>Swim bladder large. Two anterior extensions diverging to terminate on either side of the basioccipital above the auditory capsule. Two posterior tapering extensions of the swim bladder penetrating into the caudal region, one usually longer than the other. Two anterolateral extensions originate anteriorly, each branch into anterior and posterior sub-extensions: the anterior one comprising a short, simple blind tubule and the posterior sub-extensions kinked, long and complex, extending along the abdominal wall ventral to the base of the posterior extensions, respectively, tangent but not interconnected. A single duct-like process originating from ventral surface of swim bladder extending to the urogenital opening and a sub-extension connecting with a sanguineous vesicle close to vertebra, of unknown function. Eight or nine lateral processes extending from entire lateral surface of main body of swim bladder, anterior three or four stout and horn-like, posterior five or six small and triangular in shape.</p></tp:treatment-sec><tp:treatment-sec sec-type="habitat" id="SECID0EQRBG"><title>Habitat.</title><p>Habitat is similar to <italic><tp:taxon-name><tp:taxon-name-part taxon-name-part-type="genus" reg="Sillago">S.</tp:taxon-name-part> <tp:taxon-name-part taxon-name-part-type="species" reg="sihama">sihama</tp:taxon-name-part></tp:taxon-name></italic> in nearshore areas and frequently entering estuaries for considerable periods, it is common along the beaches, sand bars, and mangrove creeks with sandy substrates. Depths ranging from 0 to 20 m, and frequently captured by trawling vessels.</p></tp:treatment-sec><tp:treatment-sec sec-type="distribution" id="SECID0EBSBG"><title>Distribution.</title><p><italic><tp:taxon-name><tp:taxon-name-part taxon-name-part-type="genus" reg="Sillago">Sillago</tp:taxon-name-part> <tp:taxon-name-part taxon-name-part-type="species" reg="nigrofasciata">nigrofasciata</tp:taxon-name-part></tp:taxon-name></italic> sp. nov. was only found along the southern coast of China including the coastal waters of the South China Sea and the Taiwan Strait. Actually, its distribution range is similar to that of <italic><tp:taxon-name><tp:taxon-name-part taxon-name-part-type="genus" reg="Sillago">S.</tp:taxon-name-part> <tp:taxon-name-part taxon-name-part-type="species" reg="sihama">sihama</tp:taxon-name-part></tp:taxon-name></italic> in China (Fig. <xref ref-type="fig" rid="F1">1</xref>).</p></tp:treatment-sec><tp:treatment-sec sec-type="comparisons" id="SECID0EBTBG"><title>Comparisons.</title><p>According to the subgeneric grading system in <italic><tp:taxon-name><tp:taxon-name-part taxon-name-part-type="genus" reg="Sillago">Sillago</tp:taxon-name-part></tp:taxon-name></italic> proposed by <xref ref-type="bibr" rid="B16">McKay (1985)</xref>, we used the characters of swim bladder, especially, the number of the posterior extensions, to divide <italic><tp:taxon-name><tp:taxon-name-part taxon-name-part-type="genus" reg="Sillago">Sillago</tp:taxon-name-part></tp:taxon-name></italic> into several categories. This study confirmed the validity of a new species with two posterior extensions by comparison-elimination with other species in the same category. Among the ten known members of <italic><tp:taxon-name><tp:taxon-name-part taxon-name-part-type="genus" reg="Sillago">Sillago</tp:taxon-name-part></tp:taxon-name></italic> with two posterior extensions, <italic><tp:taxon-name><tp:taxon-name-part taxon-name-part-type="genus" reg="Sillago">S.</tp:taxon-name-part> <tp:taxon-name-part taxon-name-part-type="species" reg="nigrofasciata">nigrofasciata</tp:taxon-name-part></tp:taxon-name></italic> sp. nov. was easily distinguished from <italic><tp:taxon-name><tp:taxon-name-part taxon-name-part-type="genus" reg="Sillago">S.</tp:taxon-name-part> <tp:taxon-name-part taxon-name-part-type="species" reg="intermedius">intermedius</tp:taxon-name-part></tp:taxon-name></italic> and <italic><tp:taxon-name><tp:taxon-name-part taxon-name-part-type="genus" reg="Sillago">S.</tp:taxon-name-part> <tp:taxon-name-part taxon-name-part-type="species" reg="caudicula">caudicula</tp:taxon-name-part></tp:taxon-name></italic> by the body coloration (dusky black blotches were present on the body of <italic><tp:taxon-name><tp:taxon-name-part taxon-name-part-type="genus" reg="Sillago">S.</tp:taxon-name-part> <tp:taxon-name-part taxon-name-part-type="species" reg="intermedius">intermedius</tp:taxon-name-part></tp:taxon-name></italic> and <italic><tp:taxon-name><tp:taxon-name-part taxon-name-part-type="genus" reg="Sillago">S.</tp:taxon-name-part> <tp:taxon-name-part taxon-name-part-type="species" reg="caudicula">caudicula</tp:taxon-name-part></tp:taxon-name></italic>), from <italic><tp:taxon-name><tp:taxon-name-part taxon-name-part-type="genus" reg="Sillago">S.</tp:taxon-name-part> <tp:taxon-name-part taxon-name-part-type="species" reg="parvisquamis">parvisquamis</tp:taxon-name-part></tp:taxon-name></italic> and <italic><tp:taxon-name><tp:taxon-name-part taxon-name-part-type="genus" reg="Sillago">S.</tp:taxon-name-part> <tp:taxon-name-part taxon-name-part-type="species" reg="sinica">sinica</tp:taxon-name-part></tp:taxon-name></italic> by the dusky spots on the second dorsal fin membranes (five or six rows in <italic><tp:taxon-name><tp:taxon-name-part taxon-name-part-type="genus" reg="Sillago">S.</tp:taxon-name-part> <tp:taxon-name-part taxon-name-part-type="species" reg="parvisquamis">parvisquamis</tp:taxon-name-part></tp:taxon-name></italic> and three or four rows in <italic><tp:taxon-name><tp:taxon-name-part taxon-name-part-type="genus" reg="Sillago">S.</tp:taxon-name-part> <tp:taxon-name-part taxon-name-part-type="species" reg="sinica">sinica</tp:taxon-name-part></tp:taxon-name></italic>). Empirically, <italic><tp:taxon-name><tp:taxon-name-part taxon-name-part-type="genus" reg="Sillago">S.</tp:taxon-name-part> <tp:taxon-name-part taxon-name-part-type="species" reg="nigrofasciata">nigrofasciata</tp:taxon-name-part></tp:taxon-name></italic> sp. nov. could also be distinguished from <italic><tp:taxon-name><tp:taxon-name-part taxon-name-part-type="genus" reg="Sillago">S.</tp:taxon-name-part> <tp:taxon-name-part taxon-name-part-type="species" reg="sihama">sihama</tp:taxon-name-part></tp:taxon-name></italic>, <italic><tp:taxon-name><tp:taxon-name-part taxon-name-part-type="genus" reg="Sillago">S.</tp:taxon-name-part> <tp:taxon-name-part taxon-name-part-type="species" reg="indica">indica</tp:taxon-name-part></tp:taxon-name></italic>, <italic><tp:taxon-name><tp:taxon-name-part taxon-name-part-type="genus" reg="Sillago">S.</tp:taxon-name-part> <tp:taxon-name-part taxon-name-part-type="species" reg="panhwari">panhwari</tp:taxon-name-part></tp:taxon-name></italic>, and <italic><tp:taxon-name><tp:taxon-name-part taxon-name-part-type="genus" reg="Sillago">S.</tp:taxon-name-part> <tp:taxon-name-part taxon-name-part-type="species" reg="suezensis">suezensis</tp:taxon-name-part></tp:taxon-name></italic> by the coloration of anal fin (the anal fin of <italic><tp:taxon-name><tp:taxon-name-part taxon-name-part-type="genus" reg="Sillago">S.</tp:taxon-name-part> <tp:taxon-name-part taxon-name-part-type="species" reg="nigrofasciata">nigrofasciata</tp:taxon-name-part></tp:taxon-name></italic> sp. nov. was usually yellowish with sparse black spots, the anal fin of <italic><tp:taxon-name><tp:taxon-name-part taxon-name-part-type="genus" reg="Sillago">S.</tp:taxon-name-part> <tp:taxon-name-part taxon-name-part-type="species" reg="indica">indica</tp:taxon-name-part></tp:taxon-name></italic> was yellowish brown, but the anal fin of <italic><tp:taxon-name><tp:taxon-name-part taxon-name-part-type="genus" reg="Sillago">S.</tp:taxon-name-part> <tp:taxon-name-part taxon-name-part-type="species" reg="sihama">sihama</tp:taxon-name-part></tp:taxon-name></italic>, <italic><tp:taxon-name><tp:taxon-name-part taxon-name-part-type="genus" reg="Sillago">S.</tp:taxon-name-part> <tp:taxon-name-part taxon-name-part-type="species" reg="panhwari">panhwari</tp:taxon-name-part></tp:taxon-name></italic>, and <italic><tp:taxon-name><tp:taxon-name-part taxon-name-part-type="genus" reg="Sillago">S.</tp:taxon-name-part> <tp:taxon-name-part taxon-name-part-type="species" reg="suezensis">suezensis</tp:taxon-name-part></tp:taxon-name></italic> were hyaline; on the other hand, there were more black dots on skin and fins of <italic><tp:taxon-name><tp:taxon-name-part taxon-name-part-type="genus" reg="Sillago">S.</tp:taxon-name-part> <tp:taxon-name-part taxon-name-part-type="species" reg="indica">indica</tp:taxon-name-part></tp:taxon-name></italic> than on <italic><tp:taxon-name><tp:taxon-name-part taxon-name-part-type="genus" reg="Sillago">S.</tp:taxon-name-part> <tp:taxon-name-part taxon-name-part-type="species" reg="nigrofasciata">nigrofasciata</tp:taxon-name-part></tp:taxon-name></italic> sp. nov. when fresh).</p><p>Moreover, by the primary diagnostic features (Table <xref ref-type="table" rid="T1">1</xref>), <italic><tp:taxon-name><tp:taxon-name-part taxon-name-part-type="genus" reg="Sillago">S.</tp:taxon-name-part> <tp:taxon-name-part taxon-name-part-type="species" reg="nigrofasciata">nigrofasciata</tp:taxon-name-part></tp:taxon-name></italic> sp. nov. was easily distinguishable from other species by the following: <italic><tp:taxon-name><tp:taxon-name-part taxon-name-part-type="genus" reg="Sillago">S.</tp:taxon-name-part> <tp:taxon-name-part taxon-name-part-type="species" reg="megacephalus">megacephalus</tp:taxon-name-part></tp:taxon-name></italic> by having a smaller head (25.1–30.8% <abbrev xmlns:xlink="http://www.w3.org/1999/xlink" xlink:title="standard length" id="ABBRID0ED3BG" xlink:type="simple">SL</abbrev> in <italic><tp:taxon-name><tp:taxon-name-part taxon-name-part-type="genus" reg="Sillago">S.</tp:taxon-name-part> <tp:taxon-name-part taxon-name-part-type="species" reg="nigrofasciata">nigrofasciata</tp:taxon-name-part></tp:taxon-name></italic> sp. nov. vs. 33.0% in <italic><tp:taxon-name><tp:taxon-name-part taxon-name-part-type="genus" reg="Sillago">S.</tp:taxon-name-part> <tp:taxon-name-part taxon-name-part-type="species" reg="megacephalus">megacephalus</tp:taxon-name-part></tp:taxon-name></italic>) and less soft rays in anal fin (20–22 in <italic><tp:taxon-name><tp:taxon-name-part taxon-name-part-type="genus" reg="Sillago">S.</tp:taxon-name-part> <tp:taxon-name-part taxon-name-part-type="species" reg="nigrofasciata">nigrofasciata</tp:taxon-name-part></tp:taxon-name></italic> sp. nov. vs. 23 in <italic><tp:taxon-name><tp:taxon-name-part taxon-name-part-type="genus" reg="Sillago">S.</tp:taxon-name-part> <tp:taxon-name-part taxon-name-part-type="species" reg="megacephalus">megacephalus</tp:taxon-name-part></tp:taxon-name></italic>), from <italic><tp:taxon-name><tp:taxon-name-part taxon-name-part-type="genus" reg="Sillago">S.</tp:taxon-name-part> <tp:taxon-name-part taxon-name-part-type="species" reg="parvisquamis">parvisquamis</tp:taxon-name-part></tp:taxon-name></italic> and <italic><tp:taxon-name><tp:taxon-name-part taxon-name-part-type="genus" reg="Sillago">S.</tp:taxon-name-part> <tp:taxon-name-part taxon-name-part-type="species" reg="sinica">sinica</tp:taxon-name-part></tp:taxon-name></italic> by having 34–35 total vertebrae (39–40 in <italic><tp:taxon-name><tp:taxon-name-part taxon-name-part-type="genus" reg="Sillago">S.</tp:taxon-name-part> <tp:taxon-name-part taxon-name-part-type="species" reg="parvisquamis">parvisquamis</tp:taxon-name-part></tp:taxon-name></italic> and 37–39 in <italic><tp:taxon-name><tp:taxon-name-part taxon-name-part-type="genus" reg="Sillago">S.</tp:taxon-name-part> <tp:taxon-name-part taxon-name-part-type="species" reg="sinica">sinica</tp:taxon-name-part></tp:taxon-name></italic>), from <italic><tp:taxon-name><tp:taxon-name-part taxon-name-part-type="genus" reg="Sillago">S.</tp:taxon-name-part> <tp:taxon-name-part taxon-name-part-type="species" reg="parvisquamis">parvisquamis</tp:taxon-name-part></tp:taxon-name></italic> and <italic><tp:taxon-name><tp:taxon-name-part taxon-name-part-type="genus" reg="Sillago">S.</tp:taxon-name-part> <tp:taxon-name-part taxon-name-part-type="species" reg="sinica">sinica</tp:taxon-name-part></tp:taxon-name></italic> can also by having 67–75 scales on lateral line (79–84 in <italic><tp:taxon-name><tp:taxon-name-part taxon-name-part-type="genus" reg="Sillago">S.</tp:taxon-name-part> <tp:taxon-name-part taxon-name-part-type="species" reg="parvisquamis">parvisquamis</tp:taxon-name-part></tp:taxon-name></italic> and 75–79 in <italic><tp:taxon-name><tp:taxon-name-part taxon-name-part-type="genus" reg="Sillago">S.</tp:taxon-name-part> <tp:taxon-name-part taxon-name-part-type="species" reg="sinica">sinica</tp:taxon-name-part></tp:taxon-name></italic>), and from <italic><tp:taxon-name><tp:taxon-name-part taxon-name-part-type="genus" reg="Sillago">S.</tp:taxon-name-part> <tp:taxon-name-part taxon-name-part-type="species" reg="caudicula">caudicula</tp:taxon-name-part></tp:taxon-name></italic> by gill rakers (4/11 in <italic><tp:taxon-name><tp:taxon-name-part taxon-name-part-type="genus" reg="Sillago">S.</tp:taxon-name-part> <tp:taxon-name-part taxon-name-part-type="species" reg="caudicula">caudicula</tp:taxon-name-part></tp:taxon-name></italic>) and soft rays in anal fin (23–24 in <italic><tp:taxon-name><tp:taxon-name-part taxon-name-part-type="genus" reg="Sillago">S.</tp:taxon-name-part> <tp:taxon-name-part taxon-name-part-type="species" reg="caudicula">caudicula</tp:taxon-name-part></tp:taxon-name></italic>).</p><p>As for the shape of swim bladder (Fig. <xref ref-type="fig" rid="F4">4</xref>), that of <italic><tp:taxon-name><tp:taxon-name-part taxon-name-part-type="genus" reg="Sillago">S.</tp:taxon-name-part> <tp:taxon-name-part taxon-name-part-type="species" reg="suezensis">suezensis</tp:taxon-name-part></tp:taxon-name></italic> was always controversial (<xref ref-type="bibr" rid="B9">Kaga 2013</xref>). Based on its original description, the figures of the swim bladder (<xref ref-type="bibr" rid="B6">Golani et al. 2014</xref>: 418, fig. 4A–C) were stylized, lacking the details of those provided by <xref ref-type="bibr" rid="B16">McKay (1985</xref>, <xref ref-type="bibr" rid="B17">1992</xref>) and <xref ref-type="bibr" rid="B11">Kaga and Ho (2012)</xref>. However, the sequences of <italic><tp:taxon-name><tp:taxon-name-part taxon-name-part-type="genus" reg="Sillago">S.</tp:taxon-name-part> <tp:taxon-name-part taxon-name-part-type="species" reg="suezensis">suezensis</tp:taxon-name-part></tp:taxon-name></italic> (Mediterranean population) and <italic><tp:taxon-name><tp:taxon-name-part taxon-name-part-type="genus" reg="Sillago">S.</tp:taxon-name-part> <tp:taxon-name-part taxon-name-part-type="species" reg="sihama">sihama</tp:taxon-name-part></tp:taxon-name></italic> (Hong Kong and southern Red Sea populations) showed a strong genetic divergence (<xref ref-type="bibr" rid="B23">Tikochinski et al. 2013</xref>). Here, those sequences were also cited to verify authenticity of <italic><tp:taxon-name><tp:taxon-name-part taxon-name-part-type="genus" reg="Sillago">S.</tp:taxon-name-part> <tp:taxon-name-part taxon-name-part-type="species" reg="nigrofasciata">nigrofasciata</tp:taxon-name-part></tp:taxon-name></italic> sp. nov. and dismissed <italic><tp:taxon-name><tp:taxon-name-part taxon-name-part-type="genus" reg="Sillago">S.</tp:taxon-name-part> <tp:taxon-name-part taxon-name-part-type="species" reg="suezensis">suezensis</tp:taxon-name-part></tp:taxon-name></italic> (Fig. <xref ref-type="fig" rid="F2">2</xref>). The swim bladder of <italic><tp:taxon-name><tp:taxon-name-part taxon-name-part-type="genus" reg="Sillago">S.</tp:taxon-name-part> <tp:taxon-name-part taxon-name-part-type="species" reg="panhwari">panhwari</tp:taxon-name-part></tp:taxon-name></italic> was described as having narrow anterior extensions joined at the origin, diverging to terminate on both sides of the basioccipital above the auditory capsule whereas the two posterior extensions penetrate into the caudal region, one usually longer than the other, and with a duct-like process (<xref ref-type="bibr" rid="B19">Panhwar et al. 2018</xref>). But based on the photo (<xref ref-type="bibr" rid="B19">Panhwar et al. 2018</xref>: fig. 3a), the swim bladder was flat and gasless, and the anterolateral extensions may be broken. Moreover, there was no description of the swim bladder of <italic><tp:taxon-name><tp:taxon-name-part taxon-name-part-type="genus" reg="Sillago">S.</tp:taxon-name-part> <tp:taxon-name-part taxon-name-part-type="species" reg="megacephalus">megacephalus</tp:taxon-name-part></tp:taxon-name></italic> by <xref ref-type="bibr" rid="B14">Lin (1933)</xref>.</p><p><italic><tp:taxon-name><tp:taxon-name-part taxon-name-part-type="genus" reg="Sillago">Sillago</tp:taxon-name-part> <tp:taxon-name-part taxon-name-part-type="species" reg="sihama">sihama</tp:taxon-name-part></tp:taxon-name></italic> was considered as having a wide Indo-Pacific distribution and consisting of more than one taxon. <xref ref-type="bibr" rid="B17">McKay (1992</xref>: 59, fig. 130) described two swim bladder patterns of <italic><tp:taxon-name><tp:taxon-name-part taxon-name-part-type="genus" reg="Sillago">S.</tp:taxon-name-part> <tp:taxon-name-part taxon-name-part-type="species" reg="sihama">sihama</tp:taxon-name-part></tp:taxon-name></italic> in the FAO Catalogue based on a Red Sea specimen and a Queensland specimen, with markedly different shapes and concomitant geographical divergence. The swim bladder of <italic><tp:taxon-name><tp:taxon-name-part taxon-name-part-type="genus" reg="Sillago">S.</tp:taxon-name-part> <tp:taxon-name-part taxon-name-part-type="species" reg="nigrofasciata">nigrofasciata</tp:taxon-name-part></tp:taxon-name></italic> sp. nov. was very similar to that of <italic><tp:taxon-name><tp:taxon-name-part taxon-name-part-type="genus" reg="Sillago">S.</tp:taxon-name-part> <tp:taxon-name-part taxon-name-part-type="species" reg="sihama">sihama</tp:taxon-name-part></tp:taxon-name></italic> and <italic><tp:taxon-name><tp:taxon-name-part taxon-name-part-type="genus" reg="Sillago">S.</tp:taxon-name-part> <tp:taxon-name-part taxon-name-part-type="species" reg="shaoi">shaoi</tp:taxon-name-part></tp:taxon-name></italic>, but there were still some differences: the roots of two posterior extensions in <italic><tp:taxon-name><tp:taxon-name-part taxon-name-part-type="genus" reg="Sillago">S.</tp:taxon-name-part> <tp:taxon-name-part taxon-name-part-type="species" reg="shaoi">shaoi</tp:taxon-name-part></tp:taxon-name></italic> were non-adjacent, the two posterior extensions were not well-knit in its natural state, and there was a lacuna between the two posterior extensions; the origin of the duct-like process was at the terminus of the swim bladder and between the roots of two posterior extensions. However, on the swim bladder of <italic><tp:taxon-name><tp:taxon-name-part taxon-name-part-type="genus" reg="Sillago">S.</tp:taxon-name-part> <tp:taxon-name-part taxon-name-part-type="species" reg="nigrofasciata">nigrofasciata</tp:taxon-name-part></tp:taxon-name></italic> sp. nov. and <italic><tp:taxon-name><tp:taxon-name-part taxon-name-part-type="genus" reg="Sillago">S.</tp:taxon-name-part> <tp:taxon-name-part taxon-name-part-type="species" reg="sihama">sihama</tp:taxon-name-part></tp:taxon-name></italic>, the roots of two posterior extensions were adjacent and two posterior extensions were in close proximity; and the difference between them was the origin of the duct-like process of <italic><tp:taxon-name><tp:taxon-name-part taxon-name-part-type="genus" reg="Sillago">S.</tp:taxon-name-part> <tp:taxon-name-part taxon-name-part-type="species" reg="nigrofasciata">nigrofasciata</tp:taxon-name-part></tp:taxon-name></italic> sp. nov. at the terminus of the swim bladder and starting at the joint of the roots of two posterior extensions, but the origin of the duct-like process of <italic><tp:taxon-name><tp:taxon-name-part taxon-name-part-type="genus" reg="Sillago">S.</tp:taxon-name-part> <tp:taxon-name-part taxon-name-part-type="species" reg="sihama">sihama</tp:taxon-name-part></tp:taxon-name></italic> was anterior to the terminus of the swim bladder and anterior to the joint of the roots of two posterior extensions. Moreover, the swim bladder of <italic><tp:taxon-name><tp:taxon-name-part taxon-name-part-type="genus" reg="Sillago">S.</tp:taxon-name-part> <tp:taxon-name-part taxon-name-part-type="species" reg="indica">indica</tp:taxon-name-part></tp:taxon-name></italic> had the same framework as that of <italic><tp:taxon-name><tp:taxon-name-part taxon-name-part-type="genus" reg="Sillago">S.</tp:taxon-name-part> <tp:taxon-name-part taxon-name-part-type="species" reg="nigrofasciata">nigrofasciata</tp:taxon-name-part></tp:taxon-name></italic> sp. nov. excepting the thin simple anterolateral extensions (vs. <italic><tp:taxon-name><tp:taxon-name-part taxon-name-part-type="genus" reg="Sillago">S.</tp:taxon-name-part> <tp:taxon-name-part taxon-name-part-type="species" reg="nigrofasciata">nigrofasciata</tp:taxon-name-part></tp:taxon-name></italic> sp. nov., anterolateral extensions were twisted, long, and complicated). <italic><tp:taxon-name><tp:taxon-name-part taxon-name-part-type="genus" reg="Sillago">Sillago</tp:taxon-name-part> <tp:taxon-name-part taxon-name-part-type="species" reg="nigrofasciata">nigrofasciata</tp:taxon-name-part></tp:taxon-name></italic> sp. nov. could also be easily distinguished from <italic><tp:taxon-name><tp:taxon-name-part taxon-name-part-type="genus" reg="Sillago">S.</tp:taxon-name-part> <tp:taxon-name-part taxon-name-part-type="species" reg="intermedius">intermedius</tp:taxon-name-part></tp:taxon-name></italic> and <italic><tp:taxon-name><tp:taxon-name-part taxon-name-part-type="genus" reg="Sillago">S.</tp:taxon-name-part> <tp:taxon-name-part taxon-name-part-type="species" reg="caudicula">caudicula</tp:taxon-name-part></tp:taxon-name></italic> by those swim bladders with simple anterolateral extensions; <italic><tp:taxon-name><tp:taxon-name-part taxon-name-part-type="genus" reg="Sillago">S.</tp:taxon-name-part> <tp:taxon-name-part taxon-name-part-type="species" reg="parvisquamis">parvisquamis</tp:taxon-name-part></tp:taxon-name></italic> stood out as having the strongest anterolateral extensions in comparison with the others (Fig. <xref ref-type="fig" rid="F4">4</xref>).</p></tp:treatment-sec><tp:treatment-sec><!--Section generated to contain objects referenced in tp:taxon-treatment.--><fig id="F1" position="float" orientation="portrait"><object-id xmlns:xlink="http://www.w3.org/1999/xlink" content-type="doi" xlink:type="simple">10.3897/zookeys.1011.57302.figure1</object-id><object-id xmlns:xlink="http://www.w3.org/1999/xlink" content-type="arpha" xlink:type="simple">13823D94-D5CC-55F6-A2A1-D0FA571C1A59</object-id><label>Figure 1.</label><caption><p>Sampling sites and corresponding sample sizes (represented by circle size and Arabic numerals) of <italic><tp:taxon-name><tp:taxon-name-part taxon-name-part-type="genus" reg="Sillago">Sillago</tp:taxon-name-part> <tp:taxon-name-part taxon-name-part-type="species" reg="nigrofasciata">nigrofasciata</tp:taxon-name-part></tp:taxon-name></italic> sp. nov. <bold>HN</bold>, Hainan Island; <bold><abbrev xmlns:xlink="http://www.w3.org/1999/xlink" xlink:title="Total weight" id="ABBRID0EZOAC" xlink:type="simple">TW</abbrev></bold>, Taiwan Island; <bold>FD</bold>, Fuding; <bold>XM</bold>, Xiamen; <bold>ST</bold>, Shantou; <bold>ZH</bold>, Zhuhai; <bold>ZJ</bold>, Zhanjiang; <bold>BH</bold>, Beihai; <bold>FCG</bold>, Fangchenggang; <bold>DZ</bold>, Danzhou; <bold>HK</bold>, Haikou; <bold>CY</bold>, Chiayi; <bold>CH</bold>, Changhua.</p></caption><graphic xmlns:xlink="http://www.w3.org/1999/xlink" xlink:href="zookeys-1011-085-g001.jpg" position="float" orientation="portrait" xlink:type="simple" id="oo_498746.jpg"><uri content-type="original_file" xlink:type="simple">https://binary.pensoft.net/fig/498746</uri></graphic></fig><fig id="F2" position="float" orientation="portrait"><object-id xmlns:xlink="http://www.w3.org/1999/xlink" content-type="doi" xlink:type="simple">10.3897/zookeys.1011.57302.figure2</object-id><object-id xmlns:xlink="http://www.w3.org/1999/xlink" content-type="arpha" xlink:type="simple">9B8B526D-45BE-56A1-A5EA-09FED94B3820</object-id><label>Figure 2.</label><caption><p><bold>A</bold><italic><tp:taxon-name><tp:taxon-name-part taxon-name-part-type="genus" reg="Sillago">Sillago</tp:taxon-name-part> <tp:taxon-name-part taxon-name-part-type="species" reg="nigrofasciata">nigrofasciata</tp:taxon-name-part></tp:taxon-name></italic> sp. nov., OUC_FEL178001, holotype, 151.2 mm <abbrev xmlns:xlink="http://www.w3.org/1999/xlink" xlink:title="standard length" id="ABBRID0EGAAG" xlink:type="simple">SL</abbrev>, Fuding, China, <bold>B</bold><italic><tp:taxon-name><tp:taxon-name-part taxon-name-part-type="genus" reg="Sillago">Sillago</tp:taxon-name-part> <tp:taxon-name-part taxon-name-part-type="species" reg="sihama">sihama</tp:taxon-name-part></tp:taxon-name></italic>, ZJOU_FEBL021131, 131.0 mm <abbrev xmlns:xlink="http://www.w3.org/1999/xlink" xlink:title="standard length" id="ABBRID0EXAAG" xlink:type="simple">SL</abbrev>, Zhangzhou, China.</p></caption><graphic xmlns:xlink="http://www.w3.org/1999/xlink" xlink:href="zookeys-1011-085-g002.jpg" position="float" orientation="portrait" xlink:type="simple" id="oo_498747.jpg"><uri content-type="original_file" xlink:type="simple">https://binary.pensoft.net/fig/498747</uri></graphic></fig><table-wrap id="T1" position="float" orientation="portrait"><label>Table 1.</label><caption><p>Comparison of <italic><tp:taxon-name><tp:taxon-name-part taxon-name-part-type="genus" reg="Sillago">Sillago</tp:taxon-name-part> <tp:taxon-name-part taxon-name-part-type="species" reg="nigrofasciata">nigrofasciata</tp:taxon-name-part></tp:taxon-name></italic> sp. nov. and other ten species of <italic><tp:taxon-name><tp:taxon-name-part taxon-name-part-type="genus" reg="Sillago">Sillago</tp:taxon-name-part></tp:taxon-name></italic> with two posterior extensions of the swim bladder.</p></caption><table id="TID0EOHAG" rules="all"><tbody><tr><th rowspan="1" colspan="1"/><th rowspan="1" colspan="1"><italic><tp:taxon-name><tp:taxon-name-part taxon-name-part-type="genus" reg="Sillago">Sillago</tp:taxon-name-part> <tp:taxon-name-part taxon-name-part-type="species" reg="nigrofasciata">nigrofasciata</tp:taxon-name-part></tp:taxon-name></italic> sp. nov.<sup>a</sup></th><th rowspan="1" colspan="1">
                  <italic><tp:taxon-name><tp:taxon-name-part taxon-name-part-type="genus" reg="Sillago">S.</tp:taxon-name-part> <tp:taxon-name-part taxon-name-part-type="species" reg="intermedius">intermedius</tp:taxon-name-part></tp:taxon-name></italic>
                  <sup>b</sup>
                </th><th rowspan="1" colspan="1">
                  <italic><tp:taxon-name><tp:taxon-name-part taxon-name-part-type="genus" reg="Sillago">S.</tp:taxon-name-part> <tp:taxon-name-part taxon-name-part-type="species" reg="megacephalus">megacephalus</tp:taxon-name-part></tp:taxon-name></italic>
                  <sup>b</sup>
                </th><th rowspan="1" colspan="1">
                  <italic><tp:taxon-name><tp:taxon-name-part taxon-name-part-type="genus" reg="Sillago">S.</tp:taxon-name-part> <tp:taxon-name-part taxon-name-part-type="species" reg="panhwari">panhwari</tp:taxon-name-part></tp:taxon-name></italic>
                  <sup>a,c</sup>
                </th><th rowspan="1" colspan="1">
                  <italic><tp:taxon-name><tp:taxon-name-part taxon-name-part-type="genus" reg="Sillago">S.</tp:taxon-name-part> <tp:taxon-name-part taxon-name-part-type="species" reg="shaoi">shaoi</tp:taxon-name-part></tp:taxon-name></italic>
                  <sup>a,d</sup>
                </th><th rowspan="1" colspan="1">
                  <italic><tp:taxon-name><tp:taxon-name-part taxon-name-part-type="genus" reg="Sillago">S.</tp:taxon-name-part> <tp:taxon-name-part taxon-name-part-type="species" reg="parvisquamis">parvisquamis</tp:taxon-name-part></tp:taxon-name></italic>
                  <sup>a,b</sup>
                </th><th rowspan="1" colspan="1">
                  <italic><tp:taxon-name><tp:taxon-name-part taxon-name-part-type="genus" reg="Sillago">S.</tp:taxon-name-part> <tp:taxon-name-part taxon-name-part-type="species" reg="sihama">sihama</tp:taxon-name-part></tp:taxon-name></italic>
                  <sup>a,d</sup>
                </th><th rowspan="1" colspan="1">
                  <italic><tp:taxon-name><tp:taxon-name-part taxon-name-part-type="genus" reg="Sillago">S.</tp:taxon-name-part> <tp:taxon-name-part taxon-name-part-type="species" reg="caudicula">caudicula</tp:taxon-name-part></tp:taxon-name></italic>
                  <sup>e</sup>
                </th><th rowspan="1" colspan="1">
                  <italic><tp:taxon-name><tp:taxon-name-part taxon-name-part-type="genus" reg="Sillago">S.</tp:taxon-name-part> <tp:taxon-name-part taxon-name-part-type="species" reg="sinica">sinica</tp:taxon-name-part></tp:taxon-name></italic>
                  <sup>a,f</sup>
                </th><th rowspan="1" colspan="1">
                  <italic><tp:taxon-name><tp:taxon-name-part taxon-name-part-type="genus" reg="Sillago">S.</tp:taxon-name-part> <tp:taxon-name-part taxon-name-part-type="species" reg="suezensis">suezensis</tp:taxon-name-part></tp:taxon-name></italic>
                  <sup>g</sup>
                </th><th rowspan="1" colspan="1">
                  <italic><tp:taxon-name><tp:taxon-name-part taxon-name-part-type="genus" reg="Sillago">S.</tp:taxon-name-part> <tp:taxon-name-part taxon-name-part-type="species" reg="indica">indica</tp:taxon-name-part></tp:taxon-name></italic>
                  <sup>a,d,h</sup>
                </th></tr><tr><td rowspan="1" colspan="1">
                  <bold>Dorsal fins</bold>
                </td><td rowspan="1" colspan="1">X–XII, I, 20–22</td><td rowspan="1" colspan="1">XI, I, 21–22</td><td rowspan="1" colspan="1">XI, I, 22</td><td rowspan="1" colspan="1">X–XII, I, 20–22</td><td rowspan="1" colspan="1">XI, I, 20–22</td><td rowspan="1" colspan="1">XII–XIII, I, 20–22</td><td rowspan="1" colspan="1">XI, I, 20–23</td><td rowspan="1" colspan="1">XI, I, 22–23</td><td rowspan="1" colspan="1">X–XI, I, 20–22</td><td rowspan="1" colspan="1">X–XII, I, 19–22</td><td rowspan="1" colspan="1">X–XI, I, 20–22</td></tr><tr><td rowspan="1" colspan="1">
                  <bold>Anal fin</bold>
                </td><td rowspan="1" colspan="1">II, 20–22</td><td rowspan="1" colspan="1">II, 21–22</td><td rowspan="1" colspan="1">II, 23</td><td rowspan="1" colspan="1">II, 18–23</td><td rowspan="1" colspan="1">II, 21–22</td><td rowspan="1" colspan="1">II, 22–24</td><td rowspan="1" colspan="1">II, 21–23</td><td rowspan="1" colspan="1">II, 23–24</td><td rowspan="1" colspan="1">II, 21–23</td><td rowspan="1" colspan="1">II, 18–22</td><td rowspan="1" colspan="1">II, 21–23</td></tr><tr><td rowspan="1" colspan="1">
                  <bold>Scales in lateral line</bold>
                </td><td rowspan="1" colspan="1">67–75</td><td rowspan="1" colspan="1">67–70</td><td rowspan="1" colspan="1">70</td><td rowspan="1" colspan="1">69–84</td><td rowspan="1" colspan="1">70–73</td><td rowspan="1" colspan="1">79–84</td><td rowspan="1" colspan="1">68–72</td><td rowspan="1" colspan="1">71</td><td rowspan="1" colspan="1">75–79</td><td rowspan="1" colspan="1">63–74</td><td rowspan="1" colspan="1">68–71</td></tr><tr><td rowspan="1" colspan="1">
                  <bold>Scales above/below lateral line</bold>
                </td><td rowspan="1" colspan="1">4–6/9–12</td><td rowspan="1" colspan="1">6–7/8–9</td><td rowspan="1" colspan="1">5/10–11</td><td rowspan="1" colspan="1">4–5/7–10</td><td rowspan="1" colspan="1">5–6/10–12</td><td rowspan="1" colspan="1">7/11–12</td><td rowspan="1" colspan="1">5–6/10–12</td><td rowspan="1" colspan="1">5/11</td><td rowspan="1" colspan="1">5–6/9–11</td><td rowspan="1" colspan="1">–</td><td rowspan="1" colspan="1">5–6/10–12</td></tr><tr><td rowspan="1" colspan="1">
                  <bold>Gill rakers first arch</bold>
                </td><td rowspan="1" colspan="1">2–4/5–8</td><td rowspan="1" colspan="1">–</td><td rowspan="1" colspan="1">–</td><td rowspan="1" colspan="1">3–4/7–8</td><td rowspan="1" colspan="1">3–4/5–6</td><td rowspan="1" colspan="1">1–2/7–9</td><td rowspan="1" colspan="1">3/8–9</td><td rowspan="1" colspan="1">4/11</td><td rowspan="1" colspan="1">2–4/6–8</td><td rowspan="1" colspan="1">3–4/8–10</td><td rowspan="1" colspan="1">3–4/7–8</td></tr><tr><td rowspan="1" colspan="1">
                  <bold>Vertebrae</bold>
                </td><td rowspan="1" colspan="1">34–35</td><td rowspan="1" colspan="1">34</td><td rowspan="1" colspan="1">–</td><td rowspan="1" colspan="1">34</td><td rowspan="1" colspan="1">35</td><td rowspan="1" colspan="1">39–40</td><td rowspan="1" colspan="1">34</td><td rowspan="1" colspan="1">35–36</td><td rowspan="1" colspan="1">37–39</td><td rowspan="1" colspan="1">34</td><td rowspan="1" colspan="1">33–35</td></tr><tr><td rowspan="1" colspan="1">
                  <bold><abbrev xmlns:xlink="http://www.w3.org/1999/xlink" xlink:title="head length" id="ABBRID0ERRAE" xlink:type="simple">HL</abbrev>/<abbrev xmlns:xlink="http://www.w3.org/1999/xlink" xlink:title="standard length" id="ABBRID0EVRAE" xlink:type="simple">SL</abbrev> (%)</bold>
                </td><td rowspan="1" colspan="1">25.1–30.8</td><td rowspan="1" colspan="1">30.0–31.0</td><td rowspan="1" colspan="1">33.0</td><td rowspan="1" colspan="1">27.9–35.0</td><td rowspan="1" colspan="1">26.1–31.0</td><td rowspan="1" colspan="1">25.9–27.7</td><td rowspan="1" colspan="1">24.0–30.0</td><td rowspan="1" colspan="1">29.0–30.1</td><td rowspan="1" colspan="1">24.7–29.8</td><td rowspan="1" colspan="1">26.6–27.0</td><td rowspan="1" colspan="1">27.5–32.4</td></tr></tbody></table><table-wrap-foot><fn><p><bold>Notes: a</bold>, this study; <bold>b</bold>, <xref ref-type="bibr" rid="B16">McKay 1985</xref>, <xref ref-type="bibr" rid="B17">1992</xref>; <bold>c</bold>, <xref ref-type="bibr" rid="B19">Panhwar et al. 2018</xref>; <bold>d</bold>, <xref ref-type="bibr" rid="B25">Xiao et al. 2016</xref>; <bold>e</bold>, <xref ref-type="bibr" rid="B12">Kaga et al. 2010</xref>; <bold>f</bold>, <xref ref-type="bibr" rid="B5">Gao et al. 2011</xref>; <bold>g</bold>, <xref ref-type="bibr" rid="B6">Golani et al. 2014</xref>; <bold>h</bold>, <xref ref-type="bibr" rid="B11">Kaga and Ho 2012</xref>.</p></fn></table-wrap-foot></table-wrap><table-wrap id="T2" position="float" orientation="portrait"><label>Table 2.</label><caption><p>Net genetic distances (<abbrev xmlns:xlink="http://www.w3.org/1999/xlink" xlink:title="Kimura 2-parameter" id="ABBRID0EJBAG" xlink:type="simple">K2P</abbrev>) within (on the diagonal) and between (below the diagonal) the eight <italic><tp:taxon-name><tp:taxon-name-part taxon-name-part-type="genus" reg="Sillago">Sillago</tp:taxon-name-part></tp:taxon-name></italic> species.</p></caption><table id="TID0EEYAG" rules="all"><tbody><tr><th rowspan="1" colspan="1"/><th rowspan="1" colspan="1">
                  <italic><tp:taxon-name><tp:taxon-name-part taxon-name-part-type="genus" reg="Sillago">S.</tp:taxon-name-part> <tp:taxon-name-part taxon-name-part-type="species" reg="suezensis">suezensis</tp:taxon-name-part></tp:taxon-name></italic>
                </th><th rowspan="1" colspan="1">
                  <italic><tp:taxon-name><tp:taxon-name-part taxon-name-part-type="genus" reg="Sillago">S.</tp:taxon-name-part> <tp:taxon-name-part taxon-name-part-type="species" reg="parvisquamis">parvisquamis</tp:taxon-name-part></tp:taxon-name></italic>
                </th><th rowspan="1" colspan="1">
                  <italic><tp:taxon-name><tp:taxon-name-part taxon-name-part-type="genus" reg="Sillago">S.</tp:taxon-name-part> <tp:taxon-name-part taxon-name-part-type="species" reg="indica">indica</tp:taxon-name-part></tp:taxon-name></italic>
                </th><th rowspan="1" colspan="1">
                  <italic><tp:taxon-name><tp:taxon-name-part taxon-name-part-type="genus" reg="Sillago">S.</tp:taxon-name-part> <tp:taxon-name-part taxon-name-part-type="species" reg="sinica">sinica</tp:taxon-name-part></tp:taxon-name></italic>
                </th><th rowspan="1" colspan="1">
                  <italic><tp:taxon-name><tp:taxon-name-part taxon-name-part-type="genus" reg="Sillago">S.</tp:taxon-name-part> <tp:taxon-name-part taxon-name-part-type="species" reg="sihama">sihama</tp:taxon-name-part></tp:taxon-name></italic>
                </th><th rowspan="1" colspan="1">
                  <italic><tp:taxon-name><tp:taxon-name-part taxon-name-part-type="genus" reg="Sillago">S.</tp:taxon-name-part> <tp:taxon-name-part taxon-name-part-type="species" reg="shaoi">shaoi</tp:taxon-name-part></tp:taxon-name></italic>
                </th><th rowspan="1" colspan="1">
                  <italic><tp:taxon-name><tp:taxon-name-part taxon-name-part-type="genus" reg="Sillago">S.</tp:taxon-name-part> <tp:taxon-name-part taxon-name-part-type="species" reg="panhwari">panhwari</tp:taxon-name-part></tp:taxon-name></italic>
                </th><th rowspan="1" colspan="1"><italic><tp:taxon-name><tp:taxon-name-part taxon-name-part-type="genus" reg="Sillago">S.</tp:taxon-name-part> <tp:taxon-name-part taxon-name-part-type="species" reg="nigrofasciata">nigrofasciata</tp:taxon-name-part></tp:taxon-name></italic> sp. nov.</th></tr><tr><td rowspan="1" colspan="1">
                  <bold><italic><tp:taxon-name><tp:taxon-name-part taxon-name-part-type="genus" reg="Sillago">S.</tp:taxon-name-part> <tp:taxon-name-part taxon-name-part-type="species" reg="suezensis">suezensis</tp:taxon-name-part></tp:taxon-name></italic></bold>
                </td><td rowspan="1" colspan="1">0.000±0.000</td><td rowspan="1" colspan="1"/><td rowspan="1" colspan="1"/><td rowspan="1" colspan="1"/><td rowspan="1" colspan="1"/><td rowspan="1" colspan="1"/><td rowspan="1" colspan="1"/><td rowspan="1" colspan="1"/></tr><tr><td rowspan="1" colspan="1">
                  <bold><italic><tp:taxon-name><tp:taxon-name-part taxon-name-part-type="genus" reg="Sillago">S.</tp:taxon-name-part> <tp:taxon-name-part taxon-name-part-type="species" reg="parvisquamis">parvisquamis</tp:taxon-name-part></tp:taxon-name></italic></bold>
                </td><td rowspan="1" colspan="1">0.193±0.021</td><td rowspan="1" colspan="1">0.000±0.000</td><td rowspan="1" colspan="1"/><td rowspan="1" colspan="1"/><td rowspan="1" colspan="1"/><td rowspan="1" colspan="1"/><td rowspan="1" colspan="1"/><td rowspan="1" colspan="1"/></tr><tr><td rowspan="1" colspan="1">
                  <bold><italic><tp:taxon-name><tp:taxon-name-part taxon-name-part-type="genus" reg="Sillago">S.</tp:taxon-name-part> <tp:taxon-name-part taxon-name-part-type="species" reg="indica">indica</tp:taxon-name-part></tp:taxon-name></italic></bold>
                </td><td rowspan="1" colspan="1">0.084±0.012</td><td rowspan="1" colspan="1">0.202±0.022</td><td rowspan="1" colspan="1">0.002±0.001</td><td rowspan="1" colspan="1"/><td rowspan="1" colspan="1"/><td rowspan="1" colspan="1"/><td rowspan="1" colspan="1"/><td rowspan="1" colspan="1"/></tr><tr><td rowspan="1" colspan="1">
                  <bold><italic><tp:taxon-name><tp:taxon-name-part taxon-name-part-type="genus" reg="Sillago">S.</tp:taxon-name-part> <tp:taxon-name-part taxon-name-part-type="species" reg="sinica">sinica</tp:taxon-name-part></tp:taxon-name></italic></bold>
                </td><td rowspan="1" colspan="1">0.211±0.023</td><td rowspan="1" colspan="1">0.168±0.019</td><td rowspan="1" colspan="1">0.214±0.023</td><td rowspan="1" colspan="1">0.001±0.001</td><td rowspan="1" colspan="1"/><td rowspan="1" colspan="1"/><td rowspan="1" colspan="1"/><td rowspan="1" colspan="1"/></tr><tr><td rowspan="1" colspan="1">
                  <bold><italic><tp:taxon-name><tp:taxon-name-part taxon-name-part-type="genus" reg="Sillago">S.</tp:taxon-name-part> <tp:taxon-name-part taxon-name-part-type="species" reg="sihama">sihama</tp:taxon-name-part></tp:taxon-name></italic></bold>
                </td><td rowspan="1" colspan="1">0.177±0.020</td><td rowspan="1" colspan="1">0.210±0.022</td><td rowspan="1" colspan="1">0.172±0.020</td><td rowspan="1" colspan="1">0.211±0.023</td><td rowspan="1" colspan="1">0.001±0.001</td><td rowspan="1" colspan="1"/><td rowspan="1" colspan="1"/><td rowspan="1" colspan="1"/></tr><tr><td rowspan="1" colspan="1">
                  <bold><italic><tp:taxon-name><tp:taxon-name-part taxon-name-part-type="genus" reg="Sillago">S.</tp:taxon-name-part> <tp:taxon-name-part taxon-name-part-type="species" reg="shaoi">shaoi</tp:taxon-name-part></tp:taxon-name></italic></bold>
                </td><td rowspan="1" colspan="1">0.213±0.023</td><td rowspan="1" colspan="1">0.152±0.017</td><td rowspan="1" colspan="1">0.224±0.023</td><td rowspan="1" colspan="1">0.124±0.015</td><td rowspan="1" colspan="1">0.196±0.021</td><td rowspan="1" colspan="1">0.003±0.002</td><td rowspan="1" colspan="1"/><td rowspan="1" colspan="1"/></tr><tr><td rowspan="1" colspan="1">
                  <bold><italic><tp:taxon-name><tp:taxon-name-part taxon-name-part-type="genus" reg="Sillago">S.</tp:taxon-name-part> <tp:taxon-name-part taxon-name-part-type="species" reg="panhwari">panhwari</tp:taxon-name-part></tp:taxon-name></italic></bold>
                </td><td rowspan="1" colspan="1">0.192±0.020</td><td rowspan="1" colspan="1">0.214±0.022</td><td rowspan="1" colspan="1">0.206±0.022</td><td rowspan="1" colspan="1">0.217±0.022</td><td rowspan="1" colspan="1">0.210±0.022</td><td rowspan="1" colspan="1">0.222±0.023</td><td rowspan="1" colspan="1">0.004±0.002</td><td rowspan="1" colspan="1"/></tr><tr><td rowspan="1" colspan="1">
                  <bold><italic><tp:taxon-name><tp:taxon-name-part taxon-name-part-type="genus" reg="Sillago">S.</tp:taxon-name-part> <tp:taxon-name-part taxon-name-part-type="species" reg="nigrofasciata">nigrofasciata</tp:taxon-name-part></tp:taxon-name></italic> sp. nov.</bold>
                </td><td rowspan="1" colspan="1">0.204±0.022</td><td rowspan="1" colspan="1">0.194±0.021</td><td rowspan="1" colspan="1">0.216±0.022</td><td rowspan="1" colspan="1">0.192±0.021</td><td rowspan="1" colspan="1">0.181±0.019</td><td rowspan="1" colspan="1">0.196±0.021</td><td rowspan="1" colspan="1">0.198±0.021</td><td rowspan="1" colspan="1">0.001±0.001</td></tr></tbody></table></table-wrap></tp:treatment-sec><ref-list><ref id="B17"><mixed-citation xmlns:xlink="http://www.w3.org/1999/xlink" xlink:type="simple"><person-group><name name-style="western"><surname>McKay</surname><given-names>RJ</given-names></name></person-group> (<year>1992</year>) <source>An annotated and illustrated catalogue of the <italic><tp:taxon-name><tp:taxon-name-part taxon-name-part-type="genus">Sillago</tp:taxon-name-part></tp:taxon-name></italic>, smelt or Indo-Pacific whiting species known to date. In: McKay RJ (Ed.) FAO species catalogue (Vol. 14). Sillaginid fishes of the world (family <tp:taxon-name><tp:taxon-name-part taxon-name-part-type="family">Sillaginidae</tp:taxon-name-part></tp:taxon-name>).</source><publisher-name>Food and Agriculture Organisation of the United Nations</publisher-name>, <publisher-loc>Rome</publisher-loc>, <size units="page">87 pp</size>.</mixed-citation></ref><ref id="B12"><mixed-citation xmlns:xlink="http://www.w3.org/1999/xlink" xlink:type="simple"><person-group><name name-style="western"><surname>Kaga</surname><given-names>T</given-names></name><name name-style="western"><surname>Imamura</surname><given-names>H</given-names></name><name name-style="western"><surname>Nakaya</surname><given-names>K</given-names></name></person-group> (<year>2010</year>) <article-title>A new sand whiting, <tp:taxon-name><tp:taxon-name-part taxon-name-part-type="genus">Sillago</tp:taxon-name-part> (<tp:taxon-name-part taxon-name-part-type="subgenus">Sillago</tp:taxon-name-part>) <tp:taxon-name-part taxon-name-part-type="species">caudicula</tp:taxon-name-part></tp:taxon-name>, from Oman, the Indian Ocean (<tp:taxon-name><tp:taxon-name-part taxon-name-part-type="order">Perciformes</tp:taxon-name-part></tp:taxon-name>: <tp:taxon-name><tp:taxon-name-part taxon-name-part-type="family">Sillaginidae</tp:taxon-name-part></tp:taxon-name>).</article-title><source>Ichthyological Research</source><volume>57</volume>: <fpage>367</fpage>–<lpage>372</lpage>. <ext-link xlink:type="simple" ext-link-type="doi" xlink:href="10.1007/s10228-010-0169-z">https://doi.org/10.1007/s10228-010-0169-z</ext-link></mixed-citation></ref><ref id="B6"><mixed-citation xmlns:xlink="http://www.w3.org/1999/xlink" xlink:type="simple"><person-group><name name-style="western"><surname>Golani</surname><given-names>D</given-names></name><name name-style="western"><surname>Fricke</surname><given-names>R</given-names></name><name name-style="western"><surname>Tikochinski</surname><given-names>Y</given-names></name></person-group> (<year>2014</year>) <article-title><italic><tp:taxon-name><tp:taxon-name-part taxon-name-part-type="genus">Sillago</tp:taxon-name-part> <tp:taxon-name-part taxon-name-part-type="species">suezensis</tp:taxon-name-part></tp:taxon-name></italic>, a new whiting from the northern Red Sea, and status of <italic><tp:taxon-name><tp:taxon-name-part taxon-name-part-type="genus">Sillago</tp:taxon-name-part> <tp:taxon-name-part taxon-name-part-type="species">erythraea</tp:taxon-name-part></tp:taxon-name></italic> Cuvier (<tp:taxon-name><tp:taxon-name-part taxon-name-part-type="subclass">Teleostei</tp:taxon-name-part></tp:taxon-name>: <tp:taxon-name><tp:taxon-name-part taxon-name-part-type="family">Sillaginidae</tp:taxon-name-part></tp:taxon-name>).</article-title><source>Journal of Natural History</source><volume>48</volume>: <fpage>413</fpage>–<lpage>428</lpage>. <ext-link xlink:type="simple" ext-link-type="doi" xlink:href="10.1080/00222933.2013.800609">https://doi.org/10.1080/00222933.2013.800609</ext-link></mixed-citation></ref><ref id="B16"><mixed-citation xmlns:xlink="http://www.w3.org/1999/xlink" xlink:type="simple"><person-group><name name-style="western"><surname>McKay</surname><given-names>RJ</given-names></name></person-group> (<year>1985</year>) <article-title>A revision of the fishes of the family <tp:taxon-name><tp:taxon-name-part taxon-name-part-type="family">Sillaginidae</tp:taxon-name-part></tp:taxon-name>.</article-title><source>Memoirs of the Queensland Museum</source><volume>23</volume>: <fpage>1</fpage>–<lpage>73</lpage>.</mixed-citation></ref><ref id="B19"><mixed-citation xmlns:xlink="http://www.w3.org/1999/xlink" xlink:type="simple"><person-group><name name-style="western"><surname>Panhwar</surname><given-names>SK</given-names></name><name name-style="western"><surname>Farooq</surname><given-names>N</given-names></name><name name-style="western"><surname>Qamar</surname><given-names>N</given-names></name><name name-style="western"><surname>Shaikh</surname><given-names>W</given-names></name><name name-style="western"><surname>Mairaj</surname><given-names>M</given-names></name></person-group> (<year>2018</year>) <article-title>A new <italic><tp:taxon-name><tp:taxon-name-part taxon-name-part-type="genus">Sillago</tp:taxon-name-part></tp:taxon-name></italic> species (family <tp:taxon-name><tp:taxon-name-part taxon-name-part-type="family">Sillaginidae</tp:taxon-name-part></tp:taxon-name>) with descriptions of six sillaginids from the northern Arabian Sea.</article-title><source>Marine Biodiversity</source><volume>48</volume>: <fpage>1</fpage>–<lpage>7</lpage>. <ext-link xlink:type="simple" ext-link-type="doi" xlink:href="10.1007/s12526-017-0710-7">https://doi.org/10.1007/s12526-017-0710-7</ext-link></mixed-citation></ref><ref id="B25"><mixed-citation xmlns:xlink="http://www.w3.org/1999/xlink" xlink:type="simple"><person-group><name name-style="western"><surname>Xiao</surname><given-names>JG</given-names></name><name name-style="western"><surname>Song</surname><given-names>N</given-names></name><name name-style="western"><surname>Han</surname><given-names>ZQ</given-names></name><name name-style="western"><surname>Gao</surname><given-names>TX</given-names></name></person-group> (<year>2016</year>) <article-title>Description and DNA barcoding of a new <italic><tp:taxon-name><tp:taxon-name-part taxon-name-part-type="genus">Sillago</tp:taxon-name-part></tp:taxon-name></italic> species, <italic><tp:taxon-name><tp:taxon-name-part taxon-name-part-type="genus">Sillago</tp:taxon-name-part> <tp:taxon-name-part taxon-name-part-type="species">shaoi</tp:taxon-name-part></tp:taxon-name></italic> (<tp:taxon-name><tp:taxon-name-part taxon-name-part-type="order">Perciformes</tp:taxon-name-part></tp:taxon-name>: <tp:taxon-name><tp:taxon-name-part taxon-name-part-type="family">Sillaginidae</tp:taxon-name-part></tp:taxon-name>), in the Taiwan Strait.</article-title><source>Zoological Studies</source><volume>55</volume>: <fpage>1</fpage>–<lpage>47</lpage>. <ext-link xlink:type="simple" ext-link-type="doi" xlink:href="10.6620/ZS.2016.55-47">https://doi.org/10.6620/ZS.2016.55-47</ext-link></mixed-citation></ref><ref id="B5"><mixed-citation xmlns:xlink="http://www.w3.org/1999/xlink" xlink:type="simple"><person-group><name name-style="western"><surname>Gao</surname><given-names>TX</given-names></name><name name-style="western"><surname>Ji</surname><given-names>DP</given-names></name><name name-style="western"><surname>Xiao</surname><given-names>YS</given-names></name><name name-style="western"><surname>Xue</surname><given-names>TQ</given-names></name><name name-style="western"><surname>Yanagimoto</surname><given-names>T</given-names></name><name name-style="western"><surname>Setoguma</surname><given-names>T</given-names></name></person-group> (<year>2011</year>) <article-title>Description and DNA barcoding of a new <italic><tp:taxon-name><tp:taxon-name-part taxon-name-part-type="genus">Sillago</tp:taxon-name-part></tp:taxon-name></italic> species, <italic><tp:taxon-name><tp:taxon-name-part taxon-name-part-type="genus">Sillago</tp:taxon-name-part> <tp:taxon-name-part taxon-name-part-type="species">sinica</tp:taxon-name-part></tp:taxon-name></italic> (<tp:taxon-name><tp:taxon-name-part taxon-name-part-type="order">Perciformes</tp:taxon-name-part></tp:taxon-name>: <tp:taxon-name><tp:taxon-name-part taxon-name-part-type="family">Sillaginidae</tp:taxon-name-part></tp:taxon-name>), from coastal waters of China.</article-title><source>Zoological Studies</source><volume>50</volume>: <fpage>254</fpage>–<lpage>263</lpage>. <ext-link xlink:type="simple" ext-link-type="doi" xlink:href="10.1080/03014223.2010.541468">https://doi.org/10.1080/03014223.2010.541468</ext-link></mixed-citation></ref><ref id="B11"><mixed-citation xmlns:xlink="http://www.w3.org/1999/xlink" xlink:type="simple"><person-group><name name-style="western"><surname>Kaga</surname><given-names>T</given-names></name><name name-style="western"><surname>Ho</surname><given-names>HC</given-names></name></person-group> (<year>2012</year>) <article-title>Redescription of <tp:taxon-name><tp:taxon-name-part taxon-name-part-type="genus">Sillago</tp:taxon-name-part> (<tp:taxon-name-part taxon-name-part-type="subgenus">Parasillago</tp:taxon-name-part>) <tp:taxon-name-part taxon-name-part-type="species">indica</tp:taxon-name-part></tp:taxon-name> McKay, Dutt &amp; Sujatha, 1985 (<tp:taxon-name><tp:taxon-name-part taxon-name-part-type="order">Perciformes</tp:taxon-name-part></tp:taxon-name>: <tp:taxon-name><tp:taxon-name-part taxon-name-part-type="family">Sillaginidae</tp:taxon-name-part></tp:taxon-name>), with a reassignment to the <tp:taxon-name><tp:taxon-name-part taxon-name-part-type="infraspecific-rank">subgenus</tp:taxon-name-part> <tp:taxon-name-part taxon-name-part-type="subgenus">Sillago</tp:taxon-name-part></tp:taxon-name>.</article-title><source>Zootaxa</source><volume>3513</volume>: <fpage>61</fpage>–<lpage>67</lpage>. <ext-link xlink:type="simple" ext-link-type="doi" xlink:href="10.11646/zootaxa.3513.1.3">https://doi.org/10.11646/zootaxa.3513.1.3</ext-link></mixed-citation></ref><ref id="B9"><mixed-citation xmlns:xlink="http://www.w3.org/1999/xlink" xlink:type="simple"><person-group><name name-style="western"><surname>Kaga</surname><given-names>T</given-names></name></person-group> (<year>2013</year>) <article-title>Phylogenetic systematics of the family <tp:taxon-name><tp:taxon-name-part taxon-name-part-type="family">Sillaginidae</tp:taxon-name-part></tp:taxon-name> (<tp:taxon-name><tp:taxon-name-part taxon-name-part-type="clade">Percomorpha</tp:taxon-name-part></tp:taxon-name>: order <tp:taxon-name><tp:taxon-name-part taxon-name-part-type="order">Perciformes</tp:taxon-name-part></tp:taxon-name>).</article-title><source>Zootaxa</source><volume>3642</volume>: <fpage>1</fpage>–<lpage>105</lpage>. <ext-link xlink:type="simple" ext-link-type="doi" xlink:href="10.11646/zootaxa.3642.1.1">https://doi.org/10.11646/zootaxa.3642.1.1</ext-link></mixed-citation></ref><ref id="B23"><mixed-citation xmlns:xlink="http://www.w3.org/1999/xlink" xlink:type="simple"><person-group><name name-style="western"><surname>Tikochinski</surname><given-names>Y</given-names></name><name name-style="western"><surname>Shainin</surname><given-names>I</given-names></name><name name-style="western"><surname>Hyams</surname><given-names>Y</given-names></name><name name-style="western"><surname>Motro</surname><given-names>U</given-names></name><name name-style="western"><surname>Golani</surname><given-names>D</given-names></name></person-group> (<year>2013</year>) <article-title>Genetic evidence for an undescribed species previously considered as <italic><tp:taxon-name><tp:taxon-name-part taxon-name-part-type="genus">Sillago</tp:taxon-name-part> <tp:taxon-name-part taxon-name-part-type="species">sihama</tp:taxon-name-part></tp:taxon-name></italic> from the northern Red Sea.</article-title><source>Marine Biology Research</source><volume>9</volume>: <fpage>309</fpage>–<lpage>315</lpage>. <ext-link xlink:type="simple" ext-link-type="doi" xlink:href="10.1080/17451000.2012.731692">https://doi.org/10.1080/17451000.2012.731692</ext-link></mixed-citation></ref><ref id="B14"><mixed-citation xmlns:xlink="http://www.w3.org/1999/xlink" xlink:type="simple"><person-group><name name-style="western"><surname>Lin</surname><given-names>S</given-names></name></person-group> (<year>1933</year>) <article-title>A new genus and three new species of marine fish from Hainan Island.</article-title><source>Lingnan Science Journal</source><volume>12</volume>: <fpage>93</fpage>–<lpage>96</lpage>.</mixed-citation></ref></ref-list></tp:taxon-treatment>
